# Supplementary material for: The Knowledge, Attitude, and Perception (KAP) of Healthcare Professionals in Pediatric Settings Toward Oral Manifestations of Inflammatory Bowel Disease (IBD): A Survey-Based Cross-Sectional Study
Source: J Clin Med. 2026 Feb 19;15(4):1598. doi: 10.3390/jcm15041598 (PMC12941399; doi:10.3390/jcm15041598)
Supplement: Supplementary file 1 [file jcm-15-01598-s001.zip]

Archive with 2 entries (2 files):
- Text S1.pdf
- Text S2.pdf
